# Supplementary material for: Eyes-Closed Increases the Usability of Brain-Computer Interfaces Based on Auditory Event-Related Potentials
Source: Front Hum Neurosci. 2018 Sep 28;12:391. doi: 10.3389/fnhum.2018.00391 (PMC6172854; doi:10.3389/fnhum.2018.00391)
Supplement: Supplementary file 1 [file Table_1.xlsx]

## Sheet: Sheet1
			Motivation		Concentration		Fatigue*		Ease of suppressing eye movements		Ease of suppressing eye blinks		Ease of stimulus discrimination		Exhaustion*		General difficulty*		Valence (9 = positive, 1 = negative)		Arousal (9 = tensed, 1 = calm)		General preference
	Age	Gender	open	closed	open	closed	open	closed	open	closed	open	closed	open	closed	open	closed	open	closed	open	closed	open	closed
S1	25	f	4	3	5	2	3	3	2	4	4	5	4	2	4	2	2	4	7	7	4	2	closed
S2	24	m	4	4	3	4	3	2	4	5	4	5	4	4	3	2	2	2	8	8	3	2	closed
S3	24	f	5	5	5	4	2	2	1	1	1	4	4	5	2	2	2	2	6	6	5	3	closed
S4	23	m	5	5	3	3	2	2	3	3	2	4	4	4	4	3	4	4	5	6	7	6	closed
S5	26	f	5	5	4	4	2	3	4	4	4	5	5	4	1	1	1	2	8	8	2	2	undecided
S6	26	m	4	4	3	4	2	3	4	5	2	5	3	4	3	3	3	3	5	7	3	2	closed
S7	76	f	4	5	3	3	2	2	2	4	2	5	4	4	2	2	2	2	8	9	3	3	closed
S8	27	m	5	5	4	4	3	3	3	3	2	3	4	4	2	2	2	2	7	7	2	2	closed
S9	24	f	5	5	4	3	2	3	4	4	4	5	5	4	3	3	2	2	7	7	3	1	open
S10	27	m	5	5	4	5	1	2	3	2	4	5	4	4	3	3	2	1	7	8	4	1	closed
S11	29	m	5	5	5	5	1	2	5	3	5	5	5	5	1	2	2	2	9	9	2	2	undecided
S12	22	m	2	4	1	4	2	2	2	4	1	5	2	4	4	3	5	3	3	6	6	4	closed
MEAN	29.4167		4.41667	4.58333	3.66667	3.75	2.08333	2.41667	3.08333	3.5	2.91667	4.66667	4	4	2.66667	2.33333	2.41667	2.41667	6.66667	7.33333	3.66667	2.5
SD	14.7984		0.900337	0.668558	1.1547	0.866025	0.668558	0.514929	1.1645	1.16775	1.37895	0.651339	0.852803	0.738549	1.07309	0.651339	1.08362	0.900337	1.66969	1.07309	1.61433	1.3817
* Item was recoded (by subtracting its value from 6)
The first eight items (motivation, concentration, .... , general difficulty) use a 5-point Likert scale with 5 = very high, 4 = high, 3 = average, 2 = some, 1 = not at all.
